# Supplementary material for: Photodynamic Antimicrobial Action of Asymmetrical Porphyrins Functionalized Silver-Detonation Nanodiamonds Nanoplatforms for the Suppression of Staphylococcus aureus Planktonic Cells and Biofilms
Source: Front Chem. 2021 Mar 11;9:628316. doi: 10.3389/fchem.2021.628316 (PMC7991625; doi:10.3389/fchem.2021.628316)
Supplement: Supplementary file 1 [file datasheet1.zip]

Archive with 13 entries (13 files):
- Frontier Figurers/1. (Scheme 1).docx
- Frontier Figurers/10. (Figure 8).docx
- Frontier Figurers/11. (Figure 9).docx
- Frontier Figurers/12. (Figure 10).docx
- Frontier Figurers/13. (Figure 11).docx
- Frontier Figurers/2. (Scheme 2).docx
- Frontier Figurers/3. (Figure 1).docx
- Frontier Figurers/4. (Figure 2).docx
- Frontier Figurers/5. (Figure 3).docx
- Frontier Figurers/6. (Figure 4).docx
- Frontier Figurers/7. (Figure 5).docx
- Frontier Figurers/8. (Figure 6).docx
- Frontier Figurers/9. (Figure 7).docx
